# Supplementary material for: Effect of Fe/Ni Microalloying on Interface Regulation of SiC/Al Composites: Molecular Dynamics Simulation and Experiments
Source: Materials (Basel). 2026 Jan 9;19(2):283. doi: 10.3390/ma19020283 (PMC12842652; doi:10.3390/ma19020283)
Supplement: Supplementary file 1 [file materials-19-00283-s001.zip]

Archive with 1 entries (1 files):
- materials-4061593-supplementary.pdf
